# Supplementary material for: Enhancement of Mass Transfer Process for Photocatalytic Reduction in Cr(VI) by Electric Field Assistance
Source: Int J Mol Sci. 2024 Feb 29;25(5):2832. doi: 10.3390/ijms25052832 (PMC10931939; doi:10.3390/ijms25052832)
Supplement: Supplementary file 1 [file ijms-25-02832-s001.zip]

Archive with 1 entries (1 files):
- ijms-2881179-supplementary.pdf
